# Supplementary material for: Distinct Spatial Patterns of SAR11, SAR86, and Actinobacteria Diversity along a Transect in the Ultra-oligotrophic South Pacific Ocean
Source: Front Microbiol. 2016 Mar 8;7:234. doi: 10.3389/fmicb.2016.00234 (PMC4781884; doi:10.3389/fmicb.2016.00234)
Supplement: Supplementary file 2 [file Data_Sheet_2.XLSX]

## Sheet: Sheet1
OTU/clade name in Fig2	OTU N°	Seqs/OTU	OTU representant name	Closest relative by blast	%Identity	Accession N° of closest relative
SAR11_Ia	Otu476	105	BIOS04_GYR_5m147	Uncultured bacterium clone 6C232741	99	EU804780
SAR11_Ia	Otu429	4	BIOS04_UPW_35m98	Uncultured alpha proteobacterium clone SHZZ550	100	HQ163479
SAR11_Ia	Otu412	7	BIOS04_MAR_15m162	Unidentified marine bacterioplankton clone P5-1B_73	99	KC002077
SAR11_Ia	Otu441	6	BIOS04_HNL_5m124	Uncultured bacterium clone S52_017	100	KC873356
SAR11_Ia	Otu304	12	BIOS04_HNL_80m146	Uncultured bacterium clone 6C232006	100	EU804114
SAR11_Ia	Otu332	10	BIOS04_HNL_80m66	Uncultured bacterium clone 6C232131	100	EU804231
SAR11_Ia	Otu301	7	BIOS04_GYR_5m77	Uncultured bacterium clone 6C233055	99	EU805072
SAR11_Ia	Otu302	6	BIOS04_MAR_15m141	Uncultured bacterium clone 6C232583	99	EU804632
SAR11_Ia	Otu337	6	BIOS04_MAR_40m93	Uncultured Pelagibacter sp. clone 0307_BHM1_2	99	JQ515592
SAR11_Ia	Otu247	5	BIOS04_GYR_5m74	Uncultured bacterium clone 6C233235	99	EU805238
SAR11_Ib	Otu254	15	BIOS04_GYR_5m131	Uncultured bacterium clone 4C230164	99	EU802788
SAR11_Ib	Otu340	13	BIOS04_GYR_5m75	Uncultured bacterium clone N8_12_C_OH_22	100	KF271030
SAR11_Ib	Otu194	12	BIOS04_GYR_180m150	Uncultured bacterium clone F9P262000_S_M11	99	HQ674544
SAR11_Ib	Otu272	9	BIOS04_GYR_180m134	Uncultured bacterium clone N426B_387	99	GU941030
SAR11_Ib	Otu324	9	BIOS04_GYR_5m79	Uncultured bacterium clone S51_042	99	KC873296
SAR11_Ib	Otu381	7	BIOS04_GYR_180m61	Uncultured marine bacterium clone SPOTSAUG01_5m4	100	DQ009253
SAR11_Ib	Otu336	6	BIOS04_MAR_40m91	Uncultured bacterium clone S51_036	99	GU061375
SAR11_Ib	Otu294	5	BIOS04_MAR_15m183	Uncultured bacterium clone S-5m-65	99	GU061899
SAR11_Ib	Otu321	5	BIOS04_MAR_15m55	Unidentified marine bacterioplankton clone P4-2B_30	100	KC001669
SAR11_Ib	Otu323	4	BIOS04_GYR_5m179	Uncultured bacterium clone 6C233280	99	EU805280
SAR11_IIa	Otu472	37	BIOS04_GYR_5m158	Uncultured bacterium clone S72_071	99	KC874312
SAR11_IIa	Otu289	8	BIOS04_GYR_180m158	Uncultured bacterium clone CE1-DCM-25	99	GU061425
SAR11_IIa	Otu303	7	BIOS04_HNL_5m10	Uncultured bacterium clone BF_Feb2011_5m_G04	99	KF816745
SAR11_IIa	Otu283	5	BIOS04_HNL_80m117	Uncultured bacterium clone PHF_2C-B33_B22	100	KJ149195
SAR11_IIa	Otu098	4	BIOS04_GYR_5m118	Uncultured bacterium clone Ma-NB10	99	AB193890
SAR11_IIa	Otu374	4	BIOS04_MAR_15m120	Uncultured bacterium clone 6C231966	99	EU804075
SAR11 IV	Otu276	8	BIOS04_HNL_80m43	Uncultured bacterium clone S23_984	99	EF572885
SAR11 IV	Otu133	4	BIOS04_GYR_5m31	Uncultured bacterium clone U1368-191	99	JN986046
AEGEAN_169	Otu360	6	BIOS04_HNL_5m32	Uncultured bacterium clone N501B_317	99	GU941034
AEGEAN_169	Otu259	6	BIOS04_GYR_5m152	Uncultured bacterium clone S15_006	99	KC872392
SAR116	Otu438	5	BIOS04_MAR_15m187	Uncultured bacterium clone 6C231965	99	EU804074
Actibacterium	Otu345	17	BIOS04_GYR_5m134	Uncultured bacterium clone U1368-65	99	JN985957
Roseobacter_OCT	Otu459	4	BIOS04_UPW_5m131	Uncultured bacterium clone U1371-226	99	JN986568
Roseobacter_NAC11-7	Otu453	15	BIOS04_UPW_5m130	Uncultured bacterium clone BF2009_Feb_5m_D9	99	JX864128
Roseobacter_Nautella	Otu461	12	BIOS04_HNL_5m7	Uncultured bacterium clone U1371-222	99	JN986564
Roseobacter_RCA	Otu452	9	BIOS04_UPW_35m157	Uncultured marine bacterium clone SPOTSAPR01_5m124	99	DQ009296
OCS116	Otu074	4	BIOS04_GYR_180m90	Uncultured alpha proteobacterium clone S2-1-009	99	KF786781
OCS116	Otu249	4	BIOS04_GYR_180m17	Uncultured marine bacterium clone OS2SD61	99	JN233170
SAR86_I (MAR-HNL)	Otu313	11	BIOS04_HNL_80m79	Uncultured bacterium clone 4C229652	100	EU802340
SAR86_I (MAR-HNL)	Otu368	6	BIOS04_HNL_80m160	Uncultured gamma proteobacterium clone S2-1-016	100	KF786787
SAR86_I (GYR)	Otu118	5	BIOS04_GYR_5m178	Uncultured bacterium clone U1368-38	99	JN985935
SAR86_I (MAR-HNL)	Otu319	5	BIOS04_HNL_5m65	Uncultured bacterium clone S25_987	99	EF574643
SAR86_I (GYR)	Otu141	4	BIOS04_GYR_5m73	Uncultured bacterium clone U1368-160	99	JN986022
SAR86_II (UPW)	Otu464	18	BIOS04_UPW_5m104	Uncultured SAR86 cluster bacterium clone A8P8_10F09	99	HQ242022
unknown SAR86	Otu376	10	BIOS04_MAR_15m1	Uncultured bacterium clone S23_1561	99	EF573462
RedeBAC7D11	Otu310	6	BIOS04_HNL_80m40	Uncultured gamma proteobacterium clone S1-5-67	99	KF786603
CHAB-I-7	Otu305	4	BIOS04_MAR_40m26	Uncultured bacterium clone S25_937	99	EF574593
AEGEAN183	Otu282	5	BIOS04_HNL_80m96	Uncultured bacterium clone S23_530	99	EF572431
Granulosicoccus	Otu043	4	BIOS04_GYR_180m92	Uncultured gamma proteobacterium clone SHAG701	96	GQ349070
Alteromonas	Otu457	7	BIOS04_MAR_15m124	Uncultured Alteromonas sp. clone TVG01-61	99	KF545037
OM60_NOR5_clade	Otu435	6	BIOS04_UPW_35m99	Uncultured gamma proteobacterium clone F9P4_10A01	99	HQ242105
Actino1 (UPW)	Otu471	43	BIOS04_UPW_35m55	Uncultured bacterium clone HglFeb4B7m	100	JX016805
Actino5 (MAR-HNL)	Otu341	31	BIOS04_MAR_15m85	Uncultured bacterium clone CE1-5m-102	99	GU061419
Actino3 (MAR-HNL-GYR)	Otu309	28	BIOS04_HNL_5m51	Uncultured bacterium clone FE_1_40	100	KC294846
Actino4 (MAR-HNL)	Otu379	15	BIOS04_MAR_15m37	Uncultured bacterium clone S23_583	100	EF572484
Actino2 (GYR DCM)	Otu060	5	BIOS04_GYR_180m19	Uncultured marine microorganism clone HOT157_125m27	99	JN166202
Actino (GYR)	Otu126	5	BIOS04_GYR_180m138	Uncultured bacterium clone U1368-54	99	JN985949
Formosa	Otu375	11	BIOS04_MAR_15m2	Uncultured bacterium clone S23_1374	99	EF573275
Marinoscillum	Otu343	4	BIOS04_MAR_15m8	Uncultured bacterium clone S65_030	99	KC873753
Owenweeksia	Otu456	16	BIOS04_UPW_35m43	Uncultured bacterium clone BF_Feb2011_5m_B03	99	KF816697
Ulvibacter	Otu466	16	BIOS04_UPW_35m35	Uncultured marine bacterium clone SPOTSAPR01_5m123	100	DQ009101
Ulvibacter	Otu425	4	BIOS04_UPW_35m11	Uncultured Flavobacteria bacterium clone Vis_St6_1	99	FN433465
NS4 (UPW)	Otu433	6	BIOS04_UPW_35m12	Uncultured bacterium clone BF_Feb2011_5m_H05	100	KF816756
NS4 (MAR-HNL)	Otu366	4	BIOS04_HNL_5m16	Uncultured bacterium clone S25_1341	99	EF574997
NS5 (UPW)	Otu418	10	BIOS04_UPW_35m161	Uncultured bacterium clone HglFeb6B11m	100	JX017175
NS5 (MAR)	Otu281	4	BIOS04_MAR_15m121	Uncultured Flavobacteriales bacterium clone S2-1-006	99	KF786778
NS5 (UPW)	Otu395	4	BIOS04_UPW_35m90	Uncultured Flavobacteria bacterium clone Vis_St6_1141	99	FN433328
NS9	Otu377	6	BIOS04_MAR_15m160	Uncultured bacterium clone U1369-199	99	JN98620
